# Supplementary material for: Identifying Patients with Colorectal Cancer Likely to Benefit from a Trimodal Prehabilitation Prior to Surgery
Source: Nutrients. 2026 Apr 27;18(9):1369. doi: 10.3390/nu18091369 (PMC13164859; doi:10.3390/nu18091369)
Supplement: Supplementary file 1 [file nutrients-18-01369-s001.zip]

Archive with 3 entries (3 files):
- Prehab-study-supplementary-File S1.pdf
- Prehab-study-supplementary-File S2.pdf
- Prehab-study-supplementary-File S3.pdf
